# Supplementary material for: Fast and Efficient Image Encryption Algorithm Based on Modular Addition and SPD
Source: Entropy (Basel). 2020 Jan 16;22(1):112. doi: 10.3390/e22010112 (PMC7516419; doi:10.3390/e22010112)
Supplement: Supplementary file 1 [file entropy-22-00112-s001.zip]

Archive with 1 entries (1 files):
- entropy-681908-supplementary.txt
