# Supplementary material for: Fast and Efficient Image Encryption Algorithm Based on Modular Addition and SPD
Source: Entropy (Basel). 2020 Jan 16;22(1):112. doi: 10.3390/e22010112 (PMC7516419; doi:10.3390/e22010112)
Supplement: Supplementary file 1 [file entropy-22-00112-s001.zip › entropy-681908-supplementary.txt]

%%%%#####Scrambling matrix S#####%%%%
random.seed(int(Key,16)) 
M=height
N=width
A=random.sample(range(0,M),M)
B=random.sample(range(0,N),N)
I=[A.index(i) for i in sorted(A)]
J=[B.index(j) for j in sorted(A)]

S=np.zeros((M,N)) #initialize a zero matrix of S(M,N)
for i in range(0,M):
    for j in range(0,N):
        m=((j-I[i]-1) % N)+1
        S[i,m-1]=J[j]
S=S+1   

%%%%#####Encryption process ####%%%%   
   
T=np.zeros((M,N,3))  #initialize a zero output matrix of T(M,N,3)
P=img     #P equal to image pixels
red=img[:,:,0]
green=img[:,:,1]
blue=img[:,:,2]
# Scrambling code
for j in range(N):
        data1 = []
        data2 = []
        data3 = []
        
        for i in range (M):
             data1.append(img[i,int(S[i,j])-1,0])
             data2.append(img[i,int(S[i,j])-1,1])   
             data3.append(img[i,int(S[i,j])-1,2])
        a1 = np.roll(data1,int(N/2)-int(S[0,j]))
        a2 = np.roll(data2,int(N/2)-int(S[0,j]))
        a3 = np.roll(data3,int(N/2)-int(S[0,j]))
        for k in range (N):
            T[k,int(S[k,j])-1,0]=a1[k]
            T[k,int(S[k,j])-1,1]=a2[k]
            T[k,int(S[k,j])-1,2]=a3[k]
#cv.imshow('scrambled_image',T_scramble
T=T.astype(int)

%%%%####Descrambling Code#####%%%%

%{After generating same random matrix}%

P=np.zeros((M,N,3))  

for j in range(int(N)):
        data1 = []
        data2 = []
        data3 = []
        for i in range (M):
             data1.append(T[i,int(S[i,j])-1,0])
             data2.append(T[i,int(S[i,j])-1,1])
             data3.append(T[i,int(S[i,j])-1,2])   

        a1 = np.roll(data1,-(int(N/2)-int(S[0,j])))
        a2 = np.roll(data2,-(int(N/2)-int(S[0,j])))
        a3 = np.roll(data3,-(int(N/2)-int(S[0,j])))
        
        for k in range (M):
            P[k,int(S[k,j])-1,0]=a1[k]
            P[k,int(S[k,j])-1,1]=a2[k]
            P[k,int(S[k,j])-1,2]=a3[k]
P=P.astype(int)    
